# Supplementary material for: Auxin signaling in the cambium promotes tissue adhesion and vascular formation during Arabidopsis graft healing
Source: Plant Physiol. 2024 May 3;196(2):754–62. doi: 10.1093/plphys/kiae257 (PMC11444275; doi:10.1093/plphys/kiae257)
Supplement: kiae257_Supplementary_Data [file kiae257_supplementary_data.zip]

Archive with 3 entries (3 files):
- pp.01741.2023-s04.pdf
- Serivichyaswat_supplementary_figures.pdf
- Serivichyaswat_supplementary_tables.xlsx
