# Supplementary material for: Auxin signaling in the cambium promotes tissue adhesion and vascular formation during Arabidopsis graft healing
Source: Plant Physiol. 2024 May 3;196(2):754–62. doi: 10.1093/plphys/kiae257 (PMC11444275; doi:10.1093/plphys/kiae257)
Supplement: kiae257_Supplementary_Data [file kiae257_supplementary_data.zip › Serivichyaswat_supplementary_tables.xlsx]

## Sheet: Supplementary Table S1
Supplementary Table S1. List of primers used
Primer name	5'-3' sequence	Purpose
IAA18-Forward	tttGGTCTCaGGCTATGGAGGGTTATTCAAGAAAC	GreenGate CDS cloning
IAA18-Reverse	tttGGTCTCaCTGATCATCTTCTCATTTTCTCTTGC	GreenGate CDS cloning
BDL-Forward	tttGGTCTCaGGCTATGCGTGGTGTGTCAGAATTG	GreenGate CDS cloning
BDL-Reverse	tttGGTCTCaCTGACTAAACAGGGTTGTTTCTTTGTC	GreenGate CDS cloning

## Sheet: Supplementary Table S2
Supplementary Table S2. Arabidopsis Genome Initiative numbers of genes used or mentioned in this study
Gene IDs
APL	AT1G79430
ATHB8	AT4G32880
BDL	AT1G04550
CASP1	AT2G36100
CNA	AT1G52150
IAA18	AT1G51950
LTP1	AT2G38540
ML1	AT4G21750
PHB	AT2G34710
PHV	AT1G30490
PXL1	AT1G08590
PXL2	AT4G28650
PXY	AT5G61480
SCR	AT3G54220
SHR	AT4G37650
SLR	AT4G14550
SMXL4	AT4G29920
SMXL5	AT5G57130
TMO5	AT3G25710
WOX4	AT1G46480
XPP	AT4G30450
